# Supplementary material for: Detection and Identification of Mycoplasmopsis agassizii in Captive Tortoises with Different Clinical Signs in Italy
Source: Animals (Basel). 2023 Feb 7;13(4):588. doi: 10.3390/ani13040588 (PMC9951701; doi:10.3390/ani13040588)
Supplement: Supplementary file 1 [file animals-13-00588-s001.zip]

Archive with 1 entries (1 files):
- animals-2167672-supplementary.pdf
